# Supplementary material for: Years of Potential Life Lost on Renal Replacement Therapy: Retrospective Study Cohort
Source: J Clin Med. 2022 Dec 21;12(1):51. doi: 10.3390/jcm12010051 (PMC9821093; doi:10.3390/jcm12010051)
Supplement: Supplementary file 1 [file jcm-12-00051-s001.zip]

Archive with 1 entries (1 files):
- jcm-1990739-supplementary.pdf
